# Supplementary material for: ﻿A new troglomorphic species of Larca (Pseudoscorpiones, Larcidae) from Colorado
Source: Zookeys. 2024 Apr 25;1198:279–94. doi: 10.3897/zookeys.1198.120353 (PMC11066502; doi:10.3897/zookeys.1198.120353)
Supplement: XML Treatment for Larca [file zookeys.1198.120353-treatment1.xml]

<!DOCTYPE tp:taxon-treatment
  PUBLIC "-//TaxonX//DTD Taxonomic Treatment Publishing DTD v0 20100105//EN" "tax-treatment-NSO.dtd">
<tp:taxon-treatment xmlns:tp="http://www.plazi.org/taxpub"><tp:treatment-meta><kwd-group><label>Taxon classification</label><kwd>
              <named-content content-type="kingdom">Animalia</named-content>
            </kwd><kwd>
              <named-content content-type="order">Pseudoscorpiones</named-content>
            </kwd><kwd>
              <named-content content-type="family">Larcidae</named-content>
            </kwd></kwd-group><mixed-citation publication-type="journal"><person-group><name><surname>Harvey</surname><given-names>Mark S.</given-names></name><name><surname>Steinmann</surname><given-names>David B.</given-names></name></person-group><article-title>﻿A new troglomorphic species of <italic><tp:taxon-name><tp:taxon-name-part taxon-name-part-type="genus" reg="Larca">Larca</tp:taxon-name-part></tp:taxon-name></italic> (<tp:taxon-name><tp:taxon-name-part taxon-name-part-type="order">Pseudoscorpiones</tp:taxon-name-part></tp:taxon-name>, <tp:taxon-name><tp:taxon-name-part taxon-name-part-type="family">Larcidae</tp:taxon-name-part></tp:taxon-name>) from Colorado</article-title><source>Zookeys</source><day>25</day><month>04</month><year>2024</year><volume>1198</volume><fpage>279</fpage><lpage>294</lpage><pub-id pub-id-type="doi">10.3897/zookeys.1198.120353</pub-id></mixed-citation></tp:treatment-meta><tp:nomenclature><label>﻿Genus</label><tp:taxon-name>
            <object-id xmlns:xlink="http://www.w3.org/1999/xlink" content-type="arpha" xlink:type="simple">6725ABD3-3052-52AA-95D3-1467DD640530</object-id>
            <tp:taxon-name-part taxon-name-part-type="genus" reg="Larca">Larca</tp:taxon-name-part>
          </tp:taxon-name><tp:taxon-authority>Chamberlin, 1930</tp:taxon-authority><tp:nomenclature-citation-list><tp:nomenclature-citation><tp:taxon-name>
                <tp:taxon-name-part taxon-name-part-type="genus" reg="Larca">Larca</tp:taxon-name-part>
              </tp:taxon-name><comment>Chamberlin, 1930: 616.</comment></tp:nomenclature-citation><tp:nomenclature-citation><tp:taxon-name>
                <tp:taxon-name-part taxon-name-part-type="genus" reg="Archeolarca">Archeolarca</tp:taxon-name-part>
              </tp:taxon-name><comment>Hoff &amp; Clawson, 1952: 2–3.</comment></tp:nomenclature-citation></tp:nomenclature-citation-list></tp:nomenclature><tp:treatment-sec sec-type="type species" id="SECID0EK3AE"><title>Type species.</title><p><italic><tp:taxon-name><tp:taxon-name-part taxon-name-part-type="genus" reg="Larca">Larca</tp:taxon-name-part></tp:taxon-name></italic>: <italic><tp:taxon-name><tp:taxon-name-part taxon-name-part-type="genus" reg="Garypus">Garypus</tp:taxon-name-part><tp:taxon-name-part taxon-name-part-type="species" reg="latus">latus</tp:taxon-name-part></tp:taxon-name></italic> Hansen, 1884, by original designation. <italic><tp:taxon-name><tp:taxon-name-part taxon-name-part-type="genus" reg="Archeolarca">Archeolarca</tp:taxon-name-part></tp:taxon-name></italic>: <italic><tp:taxon-name><tp:taxon-name-part taxon-name-part-type="genus" reg="Archeolarca">Archeolarca</tp:taxon-name-part><tp:taxon-name-part taxon-name-part-type="species" reg="rotunda">rotunda</tp:taxon-name-part></tp:taxon-name></italic> Hoff &amp; Clawson, 1952, by original designation.</p></tp:treatment-sec></tp:taxon-treatment>
