# Supplementary material for: ﻿A new troglomorphic species of Larca (Pseudoscorpiones, Larcidae) from Colorado
Source: Zookeys. 2024 Apr 25;1198:279–94. doi: 10.3897/zookeys.1198.120353 (PMC11066502; doi:10.3897/zookeys.1198.120353)
Supplement: XML Treatment for Larca boulderica [file zookeys.1198.120353-treatment2.xml]

<!DOCTYPE tp:taxon-treatment
  PUBLIC "-//TaxonX//DTD Taxonomic Treatment Publishing DTD v0 20100105//EN" "tax-treatment-NSO.dtd">
<tp:taxon-treatment xmlns:tp="http://www.plazi.org/taxpub"><tp:treatment-meta><kwd-group><label>Taxon classification</label><kwd>
              <named-content content-type="kingdom">Animalia</named-content>
            </kwd><kwd>
              <named-content content-type="order">Pseudoscorpiones</named-content>
            </kwd><kwd>
              <named-content content-type="family">Larcidae</named-content>
            </kwd></kwd-group><mixed-citation publication-type="journal"><person-group><name><surname>Harvey</surname><given-names>Mark S.</given-names></name><name><surname>Steinmann</surname><given-names>David B.</given-names></name></person-group><article-title>﻿A new troglomorphic species of <italic><tp:taxon-name><tp:taxon-name-part taxon-name-part-type="genus" reg="Larca">Larca</tp:taxon-name-part></tp:taxon-name></italic> (<tp:taxon-name><tp:taxon-name-part taxon-name-part-type="order">Pseudoscorpiones</tp:taxon-name-part></tp:taxon-name>, <tp:taxon-name><tp:taxon-name-part taxon-name-part-type="family">Larcidae</tp:taxon-name-part></tp:taxon-name>) from Colorado</article-title><source>Zookeys</source><day>25</day><month>04</month><year>2024</year><volume>1198</volume><fpage>279</fpage><lpage>294</lpage><pub-id pub-id-type="doi">10.3897/zookeys.1198.120353</pub-id></mixed-citation></tp:treatment-meta><tp:nomenclature><label>﻿</label><tp:taxon-name>
            <object-id xmlns:xlink="http://www.w3.org/1999/xlink" content-type="arpha" xlink:type="simple">4E2E83EE-476D-5E83-BC4B-DD5AC3E7DEDA</object-id>
            <tp:taxon-name-part taxon-name-part-type="genus" reg="Larca">Larca</tp:taxon-name-part>
            <tp:taxon-name-part taxon-name-part-type="species" reg="boulderica">boulderica</tp:taxon-name-part>
            <object-id xmlns:xlink="http://www.w3.org/1999/xlink" content-type="zoobank" xlink:type="simple">https://zoobank.org/771E4C1C-56BD-4977-99BD-6DE45C97160A</object-id>
          </tp:taxon-name><tp:taxon-status xmlns:xlink="http://www.w3.org/1999/xlink" xlink:type="simple">sp. nov.</tp:taxon-status><xref ref-type="fig" rid="F4">Figs 6</xref><xref ref-type="fig" rid="F5">, 7–9</xref><xref ref-type="fig" rid="F6">, 10–18</xref><xref ref-type="fig" rid="F7">, 19–21</xref></tp:nomenclature><tp:treatment-sec sec-type="material" id="SECID0EUNAG"><title>Material examined.</title><p><bold>Types</bold>: U.S.A.: <bold>Colorado</bold>: Boulder County: <bold><italic>holotype</italic></bold> male, Mallory Cave, <named-content xmlns:xlink="http://www.w3.org/1999/xlink" content-type="dwc:verbatimCoordinates" xlink:type="simple"><named-content content-type="geo-json" specific-use="{&#34;type&#34;:&#34;Point&#34;,&#34;coordinates&#34;:[-105.289500,39.974167]}" id="NCID0EEOAG" xlink:type="simple">39°58.45'N, 105°17.37'W</named-content></named-content>, 7000 ft (2140 m) a.s.l., 29 November 2008, under rock, dark zone of cave, D. Steinmann (<named-content xmlns:xlink="http://www.w3.org/1999/xlink" content-type="dwc:institutional_code" xlink:title="Denver Museum of Nature &amp; Science, Colorado" xlink:href="http://grbio.org/institution/denver-museum-nature-science" xlink:type="simple">DMNS</named-content>). <bold><italic>Paratypes</italic></bold>: 4 females, collected with holotype (<named-content xmlns:xlink="http://www.w3.org/1999/xlink" content-type="dwc:institutional_code" xlink:title="Denver Museum of Nature &amp; Science, Colorado" xlink:href="http://grbio.org/institution/denver-museum-nature-science" xlink:type="simple">DMNS</named-content>); 1 male, collected with holotype (<named-content xmlns:xlink="http://www.w3.org/1999/xlink" content-type="dwc:institutional_code" xlink:title="Western Australian Museum, Perth" xlink:href="http://grbio.org/institution/western-australian-museum" xlink:type="simple">WAM</named-content> T162363); 1 female, same data as holotype except 12 November 2009 (<named-content xmlns:xlink="http://www.w3.org/1999/xlink" content-type="dwc:institutional_code" xlink:title="Denver Museum of Nature &amp; Science, Colorado" xlink:href="http://grbio.org/institution/denver-museum-nature-science" xlink:type="simple">DMNS</named-content>); 1 female, same data as holotype except 12 November 2009 (<named-content xmlns:xlink="http://www.w3.org/1999/xlink" content-type="dwc:institutional_code" xlink:title="Western Australian Museum, Perth" xlink:href="http://grbio.org/institution/western-australian-museum" xlink:type="simple">WAM</named-content> T162059).</p></tp:treatment-sec><tp:treatment-sec sec-type="diagnosis" id="SECID0EFPAG"><title>Diagnosis.</title><p><italic><tp:taxon-name><tp:taxon-name-part taxon-name-part-type="genus" reg="Larca">Larca</tp:taxon-name-part><tp:taxon-name-part taxon-name-part-type="species" reg="boulderica">boulderica</tp:taxon-name-part></tp:taxon-name></italic> most closely resembles <italic><tp:taxon-name><tp:taxon-name-part taxon-name-part-type="genus" reg="Larca">L.</tp:taxon-name-part><tp:taxon-name-part taxon-name-part-type="species" reg="aalbui">aalbui</tp:taxon-name-part></tp:taxon-name></italic>, <italic><tp:taxon-name><tp:taxon-name-part taxon-name-part-type="genus" reg="Larca">L.</tp:taxon-name-part><tp:taxon-name-part taxon-name-part-type="species" reg="rotunda">rotunda</tp:taxon-name-part></tp:taxon-name></italic> and <italic><tp:taxon-name><tp:taxon-name-part taxon-name-part-type="genus" reg="Larca">L.</tp:taxon-name-part><tp:taxon-name-part taxon-name-part-type="species" reg="welbourni">welbourni</tp:taxon-name-part></tp:taxon-name></italic> as all have four trichobothria on the movable chelal finger (Figs <xref ref-type="fig" rid="F6">14</xref>, <xref ref-type="fig" rid="F6">15</xref>) and trichobothrium <italic>ist</italic> is closer to <italic>ib</italic> than to <italic>isb</italic> (Figs <xref ref-type="fig" rid="F6">14</xref>, <xref ref-type="fig" rid="F6">15</xref>). The only other species with four trichobothria, <italic><tp:taxon-name><tp:taxon-name-part taxon-name-part-type="genus" reg="Larca">L.</tp:taxon-name-part><tp:taxon-name-part taxon-name-part-type="species" reg="cavicola">cavicola</tp:taxon-name-part></tp:taxon-name></italic> and <italic><tp:taxon-name><tp:taxon-name-part taxon-name-part-type="genus" reg="Larca">L.</tp:taxon-name-part><tp:taxon-name-part taxon-name-part-type="species" reg="guadalupensis">guadalupensis</tp:taxon-name-part></tp:taxon-name></italic>, have trichobothrium <italic>ist</italic> situated midway between <italic>ib</italic> and <italic>isb. <tp:taxon-name><tp:taxon-name-part taxon-name-part-type="genus" reg="Larca">Larca</tp:taxon-name-part></tp:taxon-name><tp:taxon-name><tp:taxon-name-part taxon-name-part-type="genus" reg="Archeolarca"/><tp:taxon-name-part taxon-name-part-type="species" reg="rotunda">rotunda</tp:taxon-name-part></tp:taxon-name></italic> and <italic><tp:taxon-name><tp:taxon-name-part taxon-name-part-type="genus" reg="Larca">L.</tp:taxon-name-part><tp:taxon-name-part taxon-name-part-type="species" reg="welbourni">welbourni</tp:taxon-name-part></tp:taxon-name></italic> have a rounded chelal hand, whereas <italic><tp:taxon-name><tp:taxon-name-part taxon-name-part-type="genus" reg="Larca">L.</tp:taxon-name-part><tp:taxon-name-part taxon-name-part-type="species" reg="aalbui">aalbui</tp:taxon-name-part></tp:taxon-name></italic> and <italic><tp:taxon-name><tp:taxon-name-part taxon-name-part-type="genus" reg="Larca">L.</tp:taxon-name-part><tp:taxon-name-part taxon-name-part-type="species" reg="boulderica">boulderica</tp:taxon-name-part></tp:taxon-name></italic> have a thinner hand (Figs <xref ref-type="fig" rid="F6">12</xref>, <xref ref-type="fig" rid="F6">13</xref>). <italic><tp:taxon-name><tp:taxon-name-part taxon-name-part-type="genus" reg="Larca">Larca</tp:taxon-name-part><tp:taxon-name-part taxon-name-part-type="species" reg="boulderica">boulderica</tp:taxon-name-part></tp:taxon-name></italic> differs from <italic><tp:taxon-name><tp:taxon-name-part taxon-name-part-type="genus" reg="Larca">L.</tp:taxon-name-part><tp:taxon-name-part taxon-name-part-type="species" reg="aalbui">aalbui</tp:taxon-name-part></tp:taxon-name></italic> by the positions of trichobothria <italic>st</italic> and <italic>t</italic> (separated by at least one areolar diameter in <italic><tp:taxon-name><tp:taxon-name-part taxon-name-part-type="genus" reg="Larca">L.</tp:taxon-name-part><tp:taxon-name-part taxon-name-part-type="species" reg="boulderica">boulderica</tp:taxon-name-part></tp:taxon-name></italic> but by less than one areolar diameter in <italic><tp:taxon-name><tp:taxon-name-part taxon-name-part-type="genus" reg="Larca">L.</tp:taxon-name-part><tp:taxon-name-part taxon-name-part-type="species" reg="aalbui">aalbui</tp:taxon-name-part></tp:taxon-name></italic>), and the less slender pedipalpal segments [e.g., 4.57–4.59 (♂), 4.07–4.71 (♀) × and patella 3.09–3.22 (♂), 3.21–3.32 (♀) × longer than broad in <italic><tp:taxon-name><tp:taxon-name-part taxon-name-part-type="genus" reg="Larca">L.</tp:taxon-name-part><tp:taxon-name-part taxon-name-part-type="species" reg="boulderica">boulderica</tp:taxon-name-part></tp:taxon-name></italic> (Figs <xref ref-type="fig" rid="F6">12</xref>, <xref ref-type="fig" rid="F6">13</xref>); femur 5.3–5.9 × and patella 3.9–4.35 × longer than broad in <italic><tp:taxon-name><tp:taxon-name-part taxon-name-part-type="genus" reg="Larca">L.</tp:taxon-name-part><tp:taxon-name-part taxon-name-part-type="species" reg="aalbui">aalbui</tp:taxon-name-part></tp:taxon-name></italic>].</p></tp:treatment-sec><tp:treatment-sec sec-type="description" id="SECID0EPWAG"><title>Description</title><p><bold>(adults). <italic>Colour</italic></bold>: most body parts pale yellow-brown, genital region of female and legs slightly paler (Figs <xref ref-type="fig" rid="F4">6</xref>–<xref ref-type="fig" rid="F5">9</xref>).</p><fig id="F4" position="float" orientation="portrait"><object-id xmlns:xlink="http://www.w3.org/1999/xlink" content-type="doi" xlink:type="simple">10.3897/zookeys.1198.120353.figure6</object-id><object-id xmlns:xlink="http://www.w3.org/1999/xlink" content-type="arpha" xlink:type="simple">13FA6F74-F4C9-5A22-B754-E8479A180545</object-id><label>Figure 6.</label><caption><p><italic><tp:taxon-name><tp:taxon-name-part taxon-name-part-type="genus" reg="Larca">Larca</tp:taxon-name-part><tp:taxon-name-part taxon-name-part-type="species" reg="boulderica">boulderica</tp:taxon-name-part></tp:taxon-name></italic> sp. nov., in situ in Mallory Cave.</p></caption><graphic xmlns:xlink="http://www.w3.org/1999/xlink" xlink:href="zookeys-1198-279_article-120353__-g004.jpg" position="float" orientation="portrait" xlink:type="simple" id="oo_1033627.jpg"><uri content-type="original_file" xlink:type="simple">https://binary.pensoft.net/fig/1033627</uri></graphic></fig><fig id="F5" position="float" orientation="portrait"><object-id xmlns:xlink="http://www.w3.org/1999/xlink" content-type="doi" xlink:type="simple">10.3897/zookeys.1198.120353.figures7-9</object-id><object-id xmlns:xlink="http://www.w3.org/1999/xlink" content-type="arpha" xlink:type="simple">D93AA56E-D6A7-570B-B329-D49C1415F7C3</object-id><label>Figures 7–9.</label><caption><p><italic><tp:taxon-name><tp:taxon-name-part taxon-name-part-type="genus" reg="Larca">Larca</tp:taxon-name-part><tp:taxon-name-part taxon-name-part-type="species" reg="boulderica">boulderica</tp:taxon-name-part></tp:taxon-name></italic> sp. nov., paratype female (<named-content xmlns:xlink="http://www.w3.org/1999/xlink" content-type="dwc:institutional_code" xlink:title="Denver Museum of Nature &amp; Science, Colorado" xlink:href="http://grbio.org/institution/denver-museum-nature-science" xlink:type="simple">DMNS</named-content>): <bold>7</bold> body, dorsal <bold>8</bold> body, ventral <bold>9</bold> cephalothorax, dorsal. Scale bars: 0.5 mm.</p></caption><graphic xmlns:xlink="http://www.w3.org/1999/xlink" xlink:href="zookeys-1198-279_article-120353__-g005.jpg" position="float" orientation="portrait" xlink:type="simple" id="oo_1033628.jpg"><uri content-type="original_file" xlink:type="simple">https://binary.pensoft.net/fig/1033628</uri></graphic></fig><p><bold><italic>Setae and cuticle</italic></bold>: setae long, usually curved, distally acuminate; most cuticular surfaces granulate.</p><p><bold><italic>Chelicera</italic></bold>: with 4 (rarely 5) setae on hand, with <italic>sbs</italic> usually absent, and 1 subdistal seta on movable finger; all setae acuminate; seta <italic>bs</italic> slightly shorter than others; with 2 dorsal lyrifissures and 1 ventral lyrifissure; galea of ♂ short with terminal bifurcation (Fig. <xref ref-type="fig" rid="F6">16</xref>), of ♀ long and slender with 3 terminal to subterminal rami (Fig. <xref ref-type="fig" rid="F6">17</xref>); rallum of 4 blades, the most distal blade with several serrations on leading edge, other blades smooth; serrula exterior with 16 (♂), 18 (♀) blades; lamina exterior present.</p><p><bold><italic>Pedipalps</italic></bold>: Pedipalp (Figs <xref ref-type="fig" rid="F6">12</xref>, <xref ref-type="fig" rid="F6">13</xref>): most surfaces of trochanter, femur, patella and chelal hand lightly and granulate, chelal fingers smooth; trochanter, femur, patella and chelal hand with prominent, curved, slightly denticulate setae arranged sparsely; patella with 3 small sub-basal lyrifissures; trochanter 1.85 (♂), 1.79 (♀), femur 4.57–4.59 (♂), 4.07–4.71 (♀), patella 3.09–3.22 (♂), 3.21–3.32 (♀), chela (with pedicel) 4.36–5.00 (♂), 3.83–4.03 (♀), chela (without pedicel) 4.09–4.78 (♂), 3.60–3.81 (♀), hand (with pedicel) 2.09–2.33 (♂), 1.83–1.87 (♀) × longer than broad, movable finger (with pedicel) 0.96–1.05 (♂), 0.97–1.03 (♀) × longer than hand. Fixed chelal finger with 8 trichobothria, movable chelal finger with 4 trichobothria (Figs <xref ref-type="fig" rid="F6">14</xref>, <xref ref-type="fig" rid="F6">15</xref>): <italic>eb</italic>, <italic>esb</italic>, <italic>ib</italic> and <italic>ist</italic> situated subbasally, <italic>est</italic>, <italic>isb</italic> and <italic>it</italic> submedially, <italic>et</italic> subdistally, <italic>est</italic> slightly distal to <italic>it</italic>, <italic>ib</italic> opposite <italic>esb</italic>, and <italic>ist</italic> distal to <italic>esb</italic>; <italic>b</italic> and <italic>sb</italic> situated subbasally, and <italic>st</italic> and <italic>t</italic> situated submedially, with <italic>st</italic> situated very close to <italic>t</italic>, separated by slightly more than 1 areolar diameter; patch of microsetae not present on retrolateral margin of fixed chelal finger near et. Venom apparatus present in both chelal fingers, venom ducts not visible. Chelal teeth rounded, very low; fixed finger with 30 (♂), 30 (♀) teeth; movable finger with 29 (♂), 28 (♀) teeth; accessory teeth absent.</p><p><bold><italic>Cephalothorax</italic></bold>: carapace (Figs <xref ref-type="fig" rid="F5">9</xref>, <xref ref-type="fig" rid="F6">10</xref>): 0.73–0.75 (♂), 0.79–0.83 (♀) × longer than broad; anterior margin straight; with 2 pairs of rounded corneate eyes, tapetum present; with 25–41 (♂), 24–30 (♀) setae, arranged with 6–8 (♂), 4–6 (♀) near anterior margin, 8–17 (♂), 10–15 (♀) in prozone, 7–8 (♂), 7 (♀) in metazone and 4–6 (♂), 3–4 (♀) near posterior margin; with 1 deep, broad median furrow. Coxal region: manducatory process rounded with 1 distal seta, 1 small sub-oral seta, and 12 (♂), 9 (♀) additional setae; median maxillary lyrifissure large, rounded and situated submedially; posterior maxillary lyrifissure rounded. Coxae I to IV becoming progressively wider. Chaetotaxy of coxae I–IV: ♂, 8: 8: 8: 12; ♀, 8: 8: 7: 11.</p><p><bold><italic>Legs</italic></bold>: femora I and II longer than patellae; junction between femora and patellae III and IV very angulate; femora III and IV much smaller than patellae III and IV; femur + patella of leg IV 5.21 (♂), 4.81 (♀) × longer than broad (Fig. <xref ref-type="fig" rid="F6">18</xref>); metatarsi and tarsi not fused; tarsus IV without tactile seta; subterminal tarsal setae arcuate and acuminate; claws simple; arolium much longer than claws, not divided.</p><fig id="F6" position="float" orientation="portrait"><object-id xmlns:xlink="http://www.w3.org/1999/xlink" content-type="doi" xlink:type="simple">10.3897/zookeys.1198.120353.figures10-18</object-id><object-id xmlns:xlink="http://www.w3.org/1999/xlink" content-type="arpha" xlink:type="simple">0772C501-1BF7-561C-ABC1-2E6E7B34DB38</object-id><label>Figures 10–18.</label><caption><p><italic><tp:taxon-name><tp:taxon-name-part taxon-name-part-type="genus" reg="Larca">Larca</tp:taxon-name-part><tp:taxon-name-part taxon-name-part-type="species" reg="boulderica">boulderica</tp:taxon-name-part></tp:taxon-name></italic> sp. nov., holotype male and paratype female (<named-content xmlns:xlink="http://www.w3.org/1999/xlink" content-type="dwc:institutional_code" xlink:title="Denver Museum of Nature &amp; Science, Colorado" xlink:href="http://grbio.org/institution/denver-museum-nature-science" xlink:type="simple">DMNS</named-content>): <bold>10</bold> carapace, dorsal, male <bold>11</bold> left pair of eyes, dorsal, male <bold>12</bold> right pedipalp, dorsal, male <bold>13</bold> right pedipalp, dorsal, male <bold>14</bold> left chela, retrolateral, male <bold>15</bold> left chela, retrolateral, female <bold>16</bold> left galea, dorsal, male <bold>17</bold> left galea, ventral, female <bold>18</bold> left leg IV, retrolateral, male. Scale bars: 0.5 mm (<bold>12, 13</bold>); 0.25 mm (<bold>10, 14, 15, 18</bold>); 0.1 mm (<bold>11</bold>); 0.05 mm (<bold>16, 17</bold>).</p></caption><graphic xmlns:xlink="http://www.w3.org/1999/xlink" xlink:href="zookeys-1198-279_article-120353__-g006.jpg" position="float" orientation="portrait" xlink:type="simple" id="oo_1033629.jpg"><uri content-type="original_file" xlink:type="simple">https://binary.pensoft.net/fig/1033629</uri></graphic></fig><p><bold><italic>Abdomen</italic></bold>: tergites II–VIII and sternites IV–VIII of male and female with medial suture line fully dividing each sclerite. Tergal chaetotaxy: ♂, 7: 8: 8: 11: 11: 11: 11: 10: 6: 6 (arranged T4T): 6: 2; ♀, 4: 6: 10: 11: 12: 11: 12: 11: 10: 8 (arranged T6T): 4: 2; tergites I–X uniseriate. Sternal chaetotaxy: ♂, 22: (0) 7 [3 + 3] (0): (0) 21 (0): 8: 9: 8: 8: 6: 6: 4: 2; ♀, 13: (0) 12 (0): (0) 7 (0): 8: 7: 8: 9: 7: 6: 4: 2; sternites IV–X uniseriate; ♂ and ♀ sternite II with all setae situated near posterior margin (Figs <xref ref-type="fig" rid="F7">19</xref>, <xref ref-type="fig" rid="F7">20</xref>); most setae of male sternite III clustered near posterior margin (Fig. <xref ref-type="fig" rid="F7">19</xref>). Spiracles with helix. Anal plates (tergite XII and sternite XII) situated between tergite XI and sternite XI, and surrounded by desclerotized region of tergite XI and sternite XI; sternite XI with 26 (♂), 22 (♀) small lyrifissures. Pleural membrane finely wrinkled-plicate; without any setae.</p><p><bold><italic>Genitalia</italic></bold>: male: very similar to that described for <italic><tp:taxon-name><tp:taxon-name-part taxon-name-part-type="genus" reg="Larca">L.</tp:taxon-name-part><tp:taxon-name-part taxon-name-part-type="species" reg="laceyi">laceyi</tp:taxon-name-part></tp:taxon-name></italic> Muchmore, 1981 by <xref ref-type="bibr" rid="B38">Muchmore (1981)</xref>. Female with 1 pair of lateral cribriform plates and 2 median cribriform plates, one of which is larger than the other (Fig. <xref ref-type="fig" rid="F7">21</xref>); spermathecae absent.</p><fig id="F7" position="float" orientation="portrait"><object-id xmlns:xlink="http://www.w3.org/1999/xlink" content-type="doi" xlink:type="simple">10.3897/zookeys.1198.120353.figures19-21</object-id><object-id xmlns:xlink="http://www.w3.org/1999/xlink" content-type="arpha" xlink:type="simple">AA0BABDC-7FB9-5510-89CE-D788C182F38F</object-id><label>Figures 19–21.</label><caption><p><italic><tp:taxon-name><tp:taxon-name-part taxon-name-part-type="genus" reg="Larca">Larca</tp:taxon-name-part><tp:taxon-name-part taxon-name-part-type="species" reg="boulderica">boulderica</tp:taxon-name-part></tp:taxon-name></italic> sp. nov., holotype male and paratype female (<named-content xmlns:xlink="http://www.w3.org/1999/xlink" content-type="dwc:institutional_code" xlink:title="Denver Museum of Nature &amp; Science, Colorado" xlink:href="http://grbio.org/institution/denver-museum-nature-science" xlink:type="simple">DMNS</named-content>): <bold>19</bold> genital sternites, ventral, male <bold>20</bold> genital sternites, ventral, female <bold>21</bold> genitalia, ventral, female. Scale bars: 0.2 mm.</p></caption><graphic xmlns:xlink="http://www.w3.org/1999/xlink" xlink:href="zookeys-1198-279_article-120353__-g007.jpg" position="float" orientation="portrait" xlink:type="simple" id="oo_1033630.jpg"><uri content-type="original_file" xlink:type="simple">https://binary.pensoft.net/fig/1033630</uri></graphic></fig><p><bold><italic>Dimensions</italic> (mm)</bold>: Male: holotype, with 1 other male in parentheses (when measured): Body length (excluding chelicerae) 2.37 (2.25). Pedipalp: trochanter 0.370/0.200, femur 0.895/0.195 (0.845/0.185), patella 0.725/0.225 (0.650/0.210), chela (with pedicel) 1.200/0.275 (1.225/0.245), chela (without pedicel) length 1.200 (1.170), chelal hand (without pedicel) length 0.575 (0.570), movable finger length 0.550 (0.600). Carapace 0.640/0.850 (0.580/0.800), anterior eye diameter 0.055, posterior eye diameter 0.050. Leg IV: femur + patella 0.730/0.140, tibia 0.530/0.100, metatarsus 0.265/0.065, tarsus 0.250/0.055.</p><p>Female: paratype, with 3 other females in parentheses (when measured): Body length (excluding chelicerae) 2.51 (2.51–2.74). Pedipalp: trochanter 0.375/0.210, femur 0.895/0.205 (0.895–0.990/0.205–0.220), patella 0.755/0.235 (0.765–0.795/0.230–0.240), chela (with pedicel) 1.205/0.315 (1.190–1.255/0.295–0.325), chela (without pedicel) length 1.135 (1.125–1.255), chelal hand (without pedicel) length 0.575 (0.550–0.595), movable finger length 0.565 (0.565–0.575). Carapace 0.640/0.815 (0.645–0.655/0.805–0.815), anterior eye diameter 0.065, posterior eye diameter 0.060. Leg IV: femur + patella 0.745/0.155, tibia 0.530/0.095, metatarsus 0.270/0.065, tarsus 0.250/0.055.</p></tp:treatment-sec><tp:treatment-sec sec-type="etymology" id="SECID0EKBBG"><title>Etymology.</title><p>The species epithet is a noun taken from the type locality of Boulder County, Colorado. Mallory Cave is situated on City of Boulder, Open Space and Mountain Parks property.</p></tp:treatment-sec><ref-list><ref id="B38"><mixed-citation xmlns:xlink="http://www.w3.org/1999/xlink" xlink:type="simple"><person-group><name name-style="western"><surname>Muchmore</surname><given-names>WB</given-names></name></person-group> (<year>1981</year>) <article-title>Cavernicolous species of <italic><tp:taxon-name><tp:taxon-name-part taxon-name-part-type="genus">Larca</tp:taxon-name-part></tp:taxon-name></italic>, <italic><tp:taxon-name><tp:taxon-name-part taxon-name-part-type="genus">Archeolarca</tp:taxon-name-part></tp:taxon-name></italic> and <italic><tp:taxon-name><tp:taxon-name-part taxon-name-part-type="genus">Pseudogarypus</tp:taxon-name-part></tp:taxon-name></italic> with notes on the genera, (<tp:taxon-name><tp:taxon-name-part taxon-name-part-type="order">Pseudoscorpionida</tp:taxon-name-part></tp:taxon-name>, <tp:taxon-name><tp:taxon-name-part taxon-name-part-type="family">Garypidae</tp:taxon-name-part></tp:taxon-name> and <tp:taxon-name><tp:taxon-name-part taxon-name-part-type="family">Pseudogarypidae</tp:taxon-name-part></tp:taxon-name>).</article-title><source>The Journal of Arachnology</source><volume>9</volume>: <fpage>47</fpage>–<lpage>60</lpage>.</mixed-citation></ref></ref-list></tp:taxon-treatment>
